# Supplementary material for: OncoEducate: a pilot study of generative AI to enhance patient–clinician communication in genitourinary cancer care
Source: Oncologist. 2026 Apr 9;31(5):oyag135. doi: 10.1093/oncolo/oyag135 (PMC13102169; doi:10.1093/oncolo/oyag135)
Supplement: oyag135_Supplementary_Data [file oyag135_supplementary_data.zip]

Archive with 3 entries (3 files):
- Supplemental Table.docx
- Supplemental Dataset.pdf
- Supplemental Figure.pdf
